# Supplementary material for: Comparison of the Bond Strength to Titanium of Resin-Based Materials Fabricated by Additive and Subtractive Manufacturing Methods
Source: Polymers (Basel). 2025 Dec 24;18(1):56. doi: 10.3390/polym18010056 (PMC12787806; doi:10.3390/polym18010056)
Supplement: Supplementary file 1 [file polymers-18-00056-s001.zip]

Archive with 1 entries (1 files):
- polymers-4044597-supplementary.pdf
